# Supplementary material for: Advances in Small RNA Regulation of Female Gametophyte Development in Flowering Plants
Source: Plants (Basel). 2025 Apr 23;14(9):1286. doi: 10.3390/plants14091286 (PMC12073561; doi:10.3390/plants14091286)
Supplement: Supplementary file 1 [file plants-14-01286-s001.zip]

Archive with 1 entries (1 files):
- plants-3570247-supplementary.pdf
